# Supplementary material for: Comparison of Different Pretreatment Processes Envisaging the Potential Use of Food Waste as Microalgae Substrate
Source: Foods. 2024 Mar 26;13(7):1018. doi: 10.3390/foods13071018 (PMC11011475; doi:10.3390/foods13071018)
Supplement: Supplementary file 1 [file foods-13-01018-s001.zip]

Archive with 2 entries (2 files):
- Figure S1 .pdf
- Figure S2.pdf
